# Supplementary material for: Antibiotic Prescription Patterns for Acute Respiratory Infections in Rural Primary Healthcare Settings in Guangdong, China: Analysis of 162,742 Outpatient Prescriptions
Source: Antibiotics (Basel). 2023 Feb 1;12(2):297. doi: 10.3390/antibiotics12020297 (PMC9952100; doi:10.3390/antibiotics12020297)
Supplement: Supplementary file 1 [file antibiotics-12-00297-s001.zip]

Archive with 1 entries (1 files):
- antibiotics-1833182-supplementary.pdf
